# Supplementary material for: A Comparative Study of Vacuum-Freeze-Dried and Hot-Air-Dried Gannan Navel Orange Slices: Physical Characteristics, Volatile/Non-Volatile Compounds, Antioxidant Activity, and Sensory Attributes
Source: Foods. 2025 Dec 15;14(24):4327. doi: 10.3390/foods14244327 (PMC12732380; doi:10.3390/foods14244327)
Supplement: Supplementary file 1 [file foods-14-04327-s001.zip]

Archive with 1 entries (1 files):
- foods-4034237-supplementary.pdf
